# Supplementary material for: A Pilot Study of Rare Renal Amyloidosis Based on FFPE Proteomics
Source: Molecules. 2021 Nov 29;26(23):7234. doi: 10.3390/molecules26237234 (PMC8659071; doi:10.3390/molecules26237234)
Supplement: Supplementary file 1 [file molecules-26-07234-s001.zip]

Archive with 1 entries (1 files):
- molecules-1415528-supplementary.pdf
